# Supplementary material for: Four new Cyclopina (Copepoda, Cyclopinidae) from South Korea
Source: Zookeys. 2020 Nov 12;992:59–104. doi: 10.3897/zookeys.992.54856 (PMC7677294; doi:10.3897/zookeys.992.54856)
Supplement: XML Treatment for Cyclopina busanensis [file zookeys.992.54856-treatment1.xml]

<!DOCTYPE tp:taxon-treatment
  PUBLIC "-//TaxonX//DTD Taxonomic Treatment Publishing DTD v0 20100105//EN" "tax-treatment-NSO.dtd">
<tp:taxon-treatment xmlns:tp="http://www.plazi.org/taxpub"><tp:treatment-meta><kwd-group><label>Taxon classification</label><kwd><named-content xmlns:xlink="http://www.w3.org/1999/xlink" content-type="kingdom">Animalia</named-content></kwd><kwd><named-content xmlns:xlink="http://www.w3.org/1999/xlink" content-type="order">Cyclopoida</named-content></kwd><kwd><named-content xmlns:xlink="http://www.w3.org/1999/xlink" content-type="family">Cyclopinidae</named-content></kwd></kwd-group><mixed-citation publication-type="journal"><person-group><name><surname>Karanovic</surname><given-names>Tomislav</given-names></name></person-group><article-title>Four new <italic><tp:taxon-name><tp:taxon-name-part taxon-name-part-type="genus" reg="Cyclopina">Cyclopina</tp:taxon-name-part></tp:taxon-name></italic> (<tp:taxon-name><tp:taxon-name-part taxon-name-part-type="subclass">Copepoda</tp:taxon-name-part></tp:taxon-name>, <tp:taxon-name><tp:taxon-name-part taxon-name-part-type="family">Cyclopinidae</tp:taxon-name-part></tp:taxon-name>) from South Korea</article-title><source>Zookeys</source><day>12</day><month>11</month><year>2020</year><volume>992</volume><fpage>59</fpage><lpage>104</lpage><pub-id pub-id-type="doi">10.3897/zookeys.992.54856</pub-id></mixed-citation></tp:treatment-meta><tp:nomenclature><tp:taxon-name><object-id xmlns:xlink="http://www.w3.org/1999/xlink" content-type="arpha" xlink:type="simple">2A22F8DF-4A1F-5307-B8CB-E0C479A7FD77</object-id>
            <tp:taxon-name-part taxon-name-part-type="genus" reg="Cyclopina">Cyclopina</tp:taxon-name-part>
            <tp:taxon-name-part taxon-name-part-type="species" reg="busanensis">busanensis</tp:taxon-name-part>
            <object-id xmlns:xlink="http://www.w3.org/1999/xlink" content-type="zoobank" xlink:type="simple">http://zoobank.org/F8FFA47A-D9C4-4826-A6F1-5F286041EE1A</object-id>
          </tp:taxon-name><tp:taxon-status xmlns:xlink="http://www.w3.org/1999/xlink" xlink:type="simple">sp. nov.</tp:taxon-status><xref ref-type="fig" rid="F1">Figures 1</xref><xref ref-type="fig" rid="F2">, 2</xref><xref ref-type="fig" rid="F3">, 3</xref><xref ref-type="fig" rid="F4">, 4</xref><xref ref-type="fig" rid="F5">, 5</xref><xref ref-type="fig" rid="F6">, 6</xref><xref ref-type="fig" rid="F17">, 17A</xref></tp:nomenclature><tp:treatment-sec sec-type="type locality" id="SECID0E5BAE"><title>Type locality.</title><p>South Korea, South Coast, Busan, Sonjong Beach, intertidal sand, <named-content xmlns:xlink="http://www.w3.org/1999/xlink" content-type="dwc:verbatimCoordinates" xlink:type="simple"><named-content content-type="geo-json" specific-use="{&#34;type&#34;:&#34;Point&#34;,&#34;coordinates&#34;:[129.205283,35.179017]}" id="NCID0EHCAE" xlink:type="simple">35°10.741'N, 129°12.317'E</named-content></named-content>.</p></tp:treatment-sec><tp:treatment-sec sec-type="material" id="SECID0EMCAE"><title>Specimens examined.</title><p><bold><italic>Holotype</italic></bold> ovigerous female dissected on one slide, collected from the type locality, 6 May 2016, leg. T. Karanovic. <bold><italic>Paratypes</italic></bold>: one male (allotype) and two females dissected on one slide each, seven females (one ovigerous) and five copepodids in alcohol, and five females on one <abbrev xmlns:xlink="http://www.w3.org/1999/xlink" xlink:title="scanning electron microscopy" id="ABBRID0E1CAE" xlink:type="simple">SEM</abbrev> stub (together with specimens of other three species described here; row no. 2), all collected from the type locality, 6 May 2016, leg. T. Karanovic.</p></tp:treatment-sec><tp:treatment-sec sec-type="etymology" id="SECID0E5CAE"><title>Etymology.</title><p>The species name refers to the type locality. It is an adjective for place, made with the Latin suffix -<italic>ensis</italic>.</p></tp:treatment-sec><tp:treatment-sec sec-type="description" id="SECID0EGDAE"><title>Description.</title><p><bold>Female</bold> (based on holotype and seven paratypes). <bold><italic>Body length</italic></bold>, excluding caudal setae, from 515 to 535 μm. <bold><italic>Colour</italic></bold> of preserved specimens light brown, nauplius eye not visible (Fig. <xref ref-type="fig" rid="F17">17A</xref>). Integument on all somites smooth (Figs <xref ref-type="fig" rid="F1">1</xref>–<xref ref-type="fig" rid="F3">3</xref>), with light bacterial cover, spinules only on genital and anal somites and caudal rami, cuticular pores on all somites, and sensilla on all but penultimate somite; hyaline fringes of prosomites smooth, of urosomites serrated. <bold><italic>Habitus</italic></bold> (Figs <xref ref-type="fig" rid="F1">1A</xref>, <xref ref-type="fig" rid="F3">3A</xref>) ca. 2.8 × as long as wide in dorsal view, with pronounced distinction between prosome and urosome; prosome ovoid, ca. 1.6 × as long as wide in dorsal view, nearly 1.3 × as long and 2.6 × as wide as urosome, its greatest width at posterior end of first pedigerous somite; urosome gently tapering towards posterior end, 3.3 × as long as wide, its greatest width at posterior end of fifth pedigerous somite (first urosomite). First pedigerous somite (Fig. <xref ref-type="fig" rid="F1">1A, F</xref>) not fused to cephalothorax, but its tergites partly covered with posterior extensions of cephalothoracic shield (Fig. <xref ref-type="fig" rid="F1">1A, E</xref>). Pedigerous somites without lateral expansions. <bold><italic>Rostrum</italic></bold> (Fig. <xref ref-type="fig" rid="F1">1C, B</xref>) well-developed, membranous, very broad. <bold><italic>Cephalothorax</italic></bold> (Figs <xref ref-type="fig" rid="F1">1A, C–E</xref>, <xref ref-type="fig" rid="F3">3B, C</xref>) nearly conical,approximately as long as wide, and 1.3 × as long as free prosomites combined. Second to fourth free prosomites (Figs <xref ref-type="fig" rid="F1">1A, G, H</xref>, <xref ref-type="fig" rid="F2">2A</xref>, <xref ref-type="fig" rid="F3">3D</xref>) progressively shorter and narrower towards posterior end, and with fewer cuticular organs.</p><fig id="F1" position="float" orientation="portrait"><object-id xmlns:xlink="http://www.w3.org/1999/xlink" content-type="doi" xlink:type="simple">10.3897/zookeys.992.54856.figure1</object-id><object-id xmlns:xlink="http://www.w3.org/1999/xlink" content-type="arpha" xlink:type="simple">6A337B56-F6FB-5389-94E2-787D6300EDC4</object-id><label>Figure 1.</label><caption><p><italic><tp:taxon-name><tp:taxon-name-part taxon-name-part-type="genus" reg="Cyclopina">Cyclopina</tp:taxon-name-part> <tp:taxon-name-part taxon-name-part-type="species" reg="busanensis">busanensis</tp:taxon-name-part></tp:taxon-name></italic> sp. nov., paratype female 1, <abbrev xmlns:xlink="http://www.w3.org/1999/xlink" xlink:title="scanning electron microscopy" id="ABBRID0EEGAE" xlink:type="simple">SEM</abbrev> photographs, all in lateral view <bold>A</bold> habitus <bold>B</bold> distal part of antennula <bold>C</bold> anterior part of cephalothorax with rostrum <bold>D</bold> central part of cephalothoracic shield <bold>E</bold> postero-lateral corner of cephalothoracic shield <bold>F</bold> tergite of first pedigerous somite (= first free prosomite), mostly covered by postero-lateral corner of cephalothoracic shield <bold>G</bold> tergite of second pedigerous somite <bold>H</bold> tergite of third pedigerous somite.</p></caption><graphic xmlns:xlink="http://www.w3.org/1999/xlink" xlink:href="zookeys-992-059-g001.jpg" position="float" orientation="portrait" xlink:type="simple" id="oo_474549.jpg"><uri content-type="original_file" xlink:type="simple">https://binary.pensoft.net/fig/474549</uri></graphic></fig><fig id="F2" position="float" orientation="portrait"><object-id xmlns:xlink="http://www.w3.org/1999/xlink" content-type="doi" xlink:type="simple">10.3897/zookeys.992.54856.figure2</object-id><object-id xmlns:xlink="http://www.w3.org/1999/xlink" content-type="arpha" xlink:type="simple">6C4E862E-DF4D-501A-96AB-7D2AA6E8DF15</object-id><label>Figure 2.</label><caption><p><italic><tp:taxon-name><tp:taxon-name-part taxon-name-part-type="genus" reg="Cyclopina">Cyclopina</tp:taxon-name-part> <tp:taxon-name-part taxon-name-part-type="species" reg="busanensis">busanensis</tp:taxon-name-part></tp:taxon-name></italic> sp. nov., paratype female 1, <abbrev xmlns:xlink="http://www.w3.org/1999/xlink" xlink:title="scanning electron microscopy" id="ABBRID0EQHAE" xlink:type="simple">SEM</abbrev> photographs, all in dorsal view <bold>A</bold> tergite of fourth pedigerous somite <bold>B</bold> fifth leg <bold>C</bold> genital double-somite (=fused second and third urosomites) <bold>D</bold> sixth leg <bold>E</bold> detail of posterior part of genital double-somite <bold>F</bold> fourth and fifth urosomites <bold>G</bold> sixth urosomite (= anal somite) and caudal ramus <bold>H</bold> detail of sixth urosomite.</p></caption><graphic xmlns:xlink="http://www.w3.org/1999/xlink" xlink:href="zookeys-992-059-g002.jpg" position="float" orientation="portrait" xlink:type="simple" id="oo_474550.jpg"><uri content-type="original_file" xlink:type="simple">https://binary.pensoft.net/fig/474550</uri></graphic></fig><p><bold><italic>First urosomite</italic></bold> (Figs <xref ref-type="fig" rid="F1">1A</xref>, <xref ref-type="fig" rid="F2">2C</xref>, <xref ref-type="fig" rid="F3">3A</xref>) shortest, laterally expanded in posterior part.</p><p><bold><italic>Genital double-somite</italic></bold> (Figs <xref ref-type="fig" rid="F2">2C–E</xref>, <xref ref-type="fig" rid="F3">3E, F</xref>, <xref ref-type="fig" rid="F4">4A</xref>) ca. 1.2 × as long as wide in dorsal view, laterally expanded anterior part nearly 1.4 × as wide as posterior margin; anterior part (second urosomite) with one pair of narrowly spaced posterior dorsal sensilla (Fig. <xref ref-type="fig" rid="F3">3E</xref>), large dorsal medial pore in between them (Fig. <xref ref-type="fig" rid="F3">3E</xref>), one pair of widely spaced anterior dorsal sensilla, one pair of small widely spaced anterior dorsal pores, one pair of narrowly spaced ventral pores next to copulatory pore (Fig. <xref ref-type="fig" rid="F4">4A</xref>), and two pairs of large pores, two pairs of small pores, and longitudinal row of spinules next to genital apertures (Fig. <xref ref-type="fig" rid="F2">2D</xref>); posterior part (third urosomite) with also with one pair of narrowly spaced posterior sensilla and large dorsal medial pore in between them (Fig. <xref ref-type="fig" rid="F3">3F</xref>), one pair of lateral posterior sensilla (Fig. <xref ref-type="fig" rid="F2">2E</xref>), one pair of large lateral pores (Fig. <xref ref-type="fig" rid="F2">2E</xref>), one pair of widely spaced ventral pores (Fig. <xref ref-type="fig" rid="F4">4A</xref>), and two pairs of posterior ventral sensilla (Fig. <xref ref-type="fig" rid="F4">4A</xref>). Medial copulatory pore (Fig. <xref ref-type="fig" rid="F4">4A</xref>) hardly bigger than cuticular pores next to it, situated in first third. Copulatory duct (Fig. <xref ref-type="fig" rid="F4">4A</xref>) narrow, rigidly sclerotised, T-shaped. Seminal receptacles (Fig. <xref ref-type="fig" rid="F4">4A</xref>) weakly sclerotised, simple, ovoid, with space between them slightly wider than one receptacle, reaching posteriorly slightly beyond level of copulatory pore. Oviducts weakly sclerotised, short. Genital apertures situated laterally, covered by reduced sixth legs. Paired egg sacs ovoid, each containing 8–10 eggs, twice as long and ca. 1.2 × as wide as genital double-somite. Fourth urosomite (Figs <xref ref-type="fig" rid="F2">2F</xref>, <xref ref-type="fig" rid="F3">3G</xref>, <xref ref-type="fig" rid="F4">4A</xref>) ca. 0.6 × as long as genital double-somite, with sensilla and pores as in third urosomite, except ventral pores situated slightly more posteriorly and more narrowly spaced. Fifth urosomite (Figs <xref ref-type="fig" rid="F2">2F</xref>, <xref ref-type="fig" rid="F3">3G</xref>, <xref ref-type="fig" rid="F4">4A</xref>) 0.8 × as long as fourth urosomite, with medial dorsal pore and one pair of widely spaced ventral pores. Sixth (anal) urosomite (Figs <xref ref-type="fig" rid="F2">2G, H</xref>, <xref ref-type="fig" rid="F3">3H</xref>, <xref ref-type="fig" rid="F4">4A</xref>) nearly 0.8 × as long as fifth urosomite, with one pair of large dorsal sensilla, one pair of dorsal pores, two pairs of ventral pores, and three rows of slender spinules fringing anal sinus; anal operculum smooth, short, broad, slightly concave, situated in first third, represents 66% of somite’s width.</p><fig id="F3" position="float" orientation="portrait"><object-id xmlns:xlink="http://www.w3.org/1999/xlink" content-type="doi" xlink:type="simple">10.3897/zookeys.992.54856.figure3</object-id><object-id xmlns:xlink="http://www.w3.org/1999/xlink" content-type="arpha" xlink:type="simple">A1C44792-10AA-5BF8-870C-F199650DB503</object-id><label>Figure 3.</label><caption><p><italic><tp:taxon-name><tp:taxon-name-part taxon-name-part-type="genus" reg="Cyclopina">Cyclopina</tp:taxon-name-part> <tp:taxon-name-part taxon-name-part-type="species" reg="busanensis">busanensis</tp:taxon-name-part></tp:taxon-name></italic> sp. nov., paratype female 2, <abbrev xmlns:xlink="http://www.w3.org/1999/xlink" xlink:title="scanning electron microscopy" id="ABBRID0EWMAE" xlink:type="simple">SEM</abbrev> photographs, all in dorsal view <bold>A</bold> habitus <bold>B</bold> anterior part of cephalothorax <bold>C</bold> posterior part of cephalothorax <bold>D</bold> free prosomites <bold>E</bold> anterior part of genital double-somite <bold>F</bold> posterior part of genital double-somite <bold>G</bold> fourth and fifth urosomite <bold>H</bold> sixth urosomite.</p></caption><graphic xmlns:xlink="http://www.w3.org/1999/xlink" xlink:href="zookeys-992-059-g003.jpg" position="float" orientation="portrait" xlink:type="simple" id="oo_474551.jpg"><uri content-type="original_file" xlink:type="simple">https://binary.pensoft.net/fig/474551</uri></graphic></fig><fig id="F4" position="float" orientation="portrait"><object-id xmlns:xlink="http://www.w3.org/1999/xlink" content-type="doi" xlink:type="simple">10.3897/zookeys.992.54856.figure4</object-id><object-id xmlns:xlink="http://www.w3.org/1999/xlink" content-type="arpha" xlink:type="simple">ACABD62E-6988-5730-8346-EE7DB83DAA1A</object-id><label>Figure 4.</label><caption><p><italic><tp:taxon-name><tp:taxon-name-part taxon-name-part-type="genus" reg="Cyclopina">Cyclopina</tp:taxon-name-part> <tp:taxon-name-part taxon-name-part-type="species" reg="busanensis">busanensis</tp:taxon-name-part></tp:taxon-name></italic> sp. nov., line drawings <bold>A</bold> holotype female, urosome, ventral view <bold>B</bold> allotype male, urosome, ventral view.</p></caption><graphic xmlns:xlink="http://www.w3.org/1999/xlink" xlink:href="zookeys-992-059-g004.jpg" position="float" orientation="portrait" xlink:type="simple" id="oo_474552.jpg"><uri content-type="original_file" xlink:type="simple">https://binary.pensoft.net/fig/474552</uri></graphic></fig><p><bold><italic>Caudal rami</italic></bold> (Figs <xref ref-type="fig" rid="F2">2G</xref>, <xref ref-type="fig" rid="F4">4A</xref>) cylindrical, ca. 3.7 × as long as wide and twice as long as anal somite, narrowly spaced on anal somite, diverging posteriorly; armed with one proximal lateral seta, one dorsal seta, and four terminal setae; ornamented with row of small spinules at base of proximal lateral seta, and posterior ventral row of spinules. All setae slender and pinnate, and all except dorsal seta uni-articulated at base; two central terminal setae much longer and stronger than others and both with breaking planes; dorsal seta inserted close to posterior margin, biarticulated at base; proximal lateral seta inserted atapproximately two fifths of ramus’ length; medial terminal seta 1.2 × as long as caudal ramus, 1.6 × as long as lateral terminal seta, 1.5 × as long as dorsal seta, and 2.5 × as long as proximal lateral seta.</p><p><bold><italic>Antennula</italic></bold> (Figs <xref ref-type="fig" rid="F1">1A, B</xref>, <xref ref-type="fig" rid="F5">5A</xref>) reaching two thirds of cephalothoracic shield with its distal tip, stout, smooth, cylindrical but tapering towards distal end, 10-segmented; no setae with breaking planes or biarticulated, one seta on fifth segment short and spiniform, largest seta on ultimate segment and seven setae on second and third segments bipinnate, all other setae smooth and slender; single slender aesthetasc on ultimate segment fused basally to slender seta; armature formula (ae = aesthetasc) 3.5.8.4.5.7.4.3.2.7+ae; sixth segment longest, ca. 2.8 × as long as wide, and more than 0.8 × as long as subsequent four segments combined; tenth segment 1.5 × as long as wide.</p><p><bold><italic>Antenna</italic></bold> (Fig. <xref ref-type="fig" rid="F5">5B</xref>) slender, cylindrical, four-segmented, with highly mobile joint between second and third segment; first segment (probably allobasis) longest and widest, twice as long as wide, slightly curved, unornamented, armed with single strong medial-distal seta and twice as long exopodal seta; second segment (probably first endopodal) 0.8 × as long as basis, twice as long as wide, with spinules along medial convex margin, and with single medial seta inserted mid-length; second endopodal segment slightly narrower and only half as long as first endopodal, with spinules along lateral margin, and with four medial setae (shortest one inserted in proximal half, three near distal-medial corner; one distal seta spiniform, others slender); third endopodal segment 1.4 × as long as second endopodal and twice as long as wide, with spinules along lateral margin and seven apical setae (four strong and prehensile, three slender).</p><fig id="F5" position="float" orientation="portrait"><object-id xmlns:xlink="http://www.w3.org/1999/xlink" content-type="doi" xlink:type="simple">10.3897/zookeys.992.54856.figure5</object-id><object-id xmlns:xlink="http://www.w3.org/1999/xlink" content-type="arpha" xlink:type="simple">97A584BB-C138-551A-B820-9765EB2EFADB</object-id><label>Figure 5.</label><caption><p><italic><tp:taxon-name><tp:taxon-name-part taxon-name-part-type="genus" reg="Cyclopina">Cyclopina</tp:taxon-name-part> <tp:taxon-name-part taxon-name-part-type="species" reg="busanensis">busanensis</tp:taxon-name-part></tp:taxon-name></italic> sp. nov., line drawings <bold>A–I</bold> holotype female <bold>J</bold> allotype male: <bold>A</bold> antennula <bold>B</bold> antenna <bold>C</bold> cutting edge of mandibula <bold>D</bold> mandibular palp <bold>E</bold> praecoxa of maxillula <bold>F</bold> maxillular palp <bold>G</bold> maxilla <bold>H</bold> syncoxa and basis of maxilliped <bold>I</bold> endopod of maxilliped <bold>J</bold> antennula.</p></caption><graphic xmlns:xlink="http://www.w3.org/1999/xlink" xlink:href="zookeys-992-059-g005.jpg" position="float" orientation="portrait" xlink:type="simple" id="oo_474553.jpg"><uri content-type="original_file" xlink:type="simple">https://binary.pensoft.net/fig/474553</uri></graphic></fig><p><bold><italic><tp:taxon-name><tp:taxon-name-part taxon-name-part-type="genus" reg="Mandibula">Mandibula</tp:taxon-name-part></tp:taxon-name></italic></bold> (Fig. <xref ref-type="fig" rid="F5">5C, D</xref>) with large coxa, and smaller palp consisting of basis, two-segmented endopod, and four-segmented exopod; coxal gnathobase with relatively wide cutting edge consisting of four polycuspidate large teeth (ventralmost largest), three smaller unicuspid teeth (dorsalmost with serrated edges, others smooth), row of spinules at base of two central polycuspidate teeth, and two short setae; dorsalmost seta on cutting edge smooth, ca. 1.5 × as long as other, bipinnate seta; basis ovoid, 1.7 × as long as wide, with single medial seta; endopod 0.6 × as long as basis, with three setae on first and five setae on second segment; exopod slightly shorter than basis but much more slender, with armature formula 1.1.1.2; all setae on basis, endopod, and exopod slender and pinnate.</p><p><bold><italic>Maxillula</italic></bold> (Fig. <xref ref-type="fig" rid="F5">5E, F</xref>) unornamented, composed of well-developed praecoxa and three-segmented palp; arthrite of praecoxa with six strong and pinnate apical spines, one isolated smooth spine on posterior surface, two spiniform plumose setae, and two smooth minute setae (or perhaps large spinules?) in between plumose setae and spines; proximalmost seta longest and strongest element, three × as long as other seta and ca. 1.1 × as long as longest and strongest (ventralmost) spine; coxa reduced to small endite partly fused to arthrite of praecoxa, bearing single slender seta, and another slender seta probably belonging to former epipodite; palp slightly smaller than praecoxa, composed of large rectangular basis, small ovoid endopod, and also ovoid but shorter and wider exopod; basis twice as long as wide, with short proximal and distal endites bearing three and two setae respectively; endopod slightly longer than greatest width of basis, ca. 1.5 × as long as wide, with two medial and four distal slender setae (one smooth, others unipinnate); exopod 0.8 × as long as endopod, as long as wide, with four distal slender and plumose setae.</p><p><bold><italic>Maxilla</italic></bold> (Fig. <xref ref-type="fig" rid="F5">5G</xref>) stout, 1.6 × as long as wide, tapering towards distal end, ornamented with row of spinules along lateral margin and several spinules on endites, composed of syncoxa (fused praecoxa and coxa), basis, and three-segmented endopod; syncoxa largest, quadrate, with four setae on proximal endite and one seta on distal endite; basis ca. 0.6 × as long as syncoxa, also quadrate, with three setae on proximal endite and three setae on distal endite; first endopodal segment half as long as coxa, with basally fused, smooth and robust claw and two articulated setae, proximal seta strong and bipinnate, slightly longer than claw, distal seta smooth and minute; second and third endopodal segments combined slightly longer than first, second segment somewhat longer than third and armed with four strong setae, third segment armed with three strong and three slender setae.</p><p><bold><italic>Maxilliped</italic></bold> (Fig. <xref ref-type="fig" rid="F5">5H, I</xref>) prehensile, slender, almost 3.5 × as long as wide, seven-segmented, composed of syncoxa, basis, and five-segmented endopod; syncoxa rhomboidal, approximately as long as wide, unornamented, with one element on proximal endite and three on distal endite; basis slightly smaller than syncoxa, quadrate, unornamented, with two setae on only endite; first endopodal segment nearly as long as syncoxa and basis combined, 1.6 × as long as wide, with row of long spinules along swollen medial margin, and with two spiniform setae near distal medial corner; distal part of endopod cylindrical, 0.7 × as long as basis, 2.4 × as long as wide, with armature formula 0.0.1.3, second endopodal segment partly fused to first endopodal and last segment half as long as any other; medial apical seta spiniform, 1.7 × as long as last four endopodal segments, twice as long as central apical seta, and 1.4 × as long as setae on first endopodal segment; other three endopodal setae slender.</p><p><bold><italic>Swimming legs</italic></bold> (Figs <xref ref-type="fig" rid="F1">1A</xref>, <xref ref-type="fig" rid="F6">6A–E</xref>) large, composed of short praecoxa, rectangular large coxa, triangular basis, three-segmented exopod, three-segmented endopod, and coxae of opposite appendages connected with squarish intercoxal sclerite; coxae of all legs with pore on anterior surface, row of spinules along lateral margin, and slender seta on medial-distal corner; intercoxal sclerites unornamented, with nearly straight distal margin; basis with slender lateral seta, anterior pore, row of long spinules along convex medial margin, row of minute spinules at base of lateral seta, and strong medial spine on first leg and short spiniform process instead on other legs; all exopodal segments with short spinules along lateral margin, and all endopodal segments with long and slender spinules along lateral margin; second endopodal segment of first to third leg with single anterior pore, third endopodal segment of first leg with two anterior pores, and third endopodal segments of second to fourth leg with single anterior pore; first and second exopodal segments with single lateral spine and single medial seta; first endopodal segments of all legs and second endopodal segment of first leg with single medial seta; second endopodal segments of second to fourth legs with two medial setae; third endopodal segments seta formula 6.6.6.5; third exopodal segment seta formula 4.5.5.5 and spine formula 4.4.4.3; third endopodal segment of fourth leg 1.7 × as long as wide and third exopodal segment of fourth leg ca. 1.5 × as long as wide; all setae slender and all spines lanceolate.</p><fig id="F6" position="float" orientation="portrait"><object-id xmlns:xlink="http://www.w3.org/1999/xlink" content-type="doi" xlink:type="simple">10.3897/zookeys.992.54856.figure6</object-id><object-id xmlns:xlink="http://www.w3.org/1999/xlink" content-type="arpha" xlink:type="simple">A649B1FC-737D-50C1-B316-0D493DAE7D20</object-id><label>Figure 6.</label><caption><p><italic><tp:taxon-name><tp:taxon-name-part taxon-name-part-type="genus" reg="Cyclopina">Cyclopina</tp:taxon-name-part> <tp:taxon-name-part taxon-name-part-type="species" reg="busanensis">busanensis</tp:taxon-name-part></tp:taxon-name></italic> sp. nov., line drawings <bold>A–E</bold> holotype female <bold>F</bold> allotype male: <bold>A</bold> first swimming leg <bold>B</bold> second swimming leg <bold>C</bold> third exopodal segment of third swimming leg <bold>D</bold> third endopodal segment of third swimming leg <bold>E</bold> fourth swimming leg <bold>F</bold> third endopodal segment of fourth swimming leg.</p></caption><graphic xmlns:xlink="http://www.w3.org/1999/xlink" xlink:href="zookeys-992-059-g006.jpg" position="float" orientation="portrait" xlink:type="simple" id="oo_474554.jpg"><uri content-type="original_file" xlink:type="simple">https://binary.pensoft.net/fig/474554</uri></graphic></fig><p><bold><italic>Fifth leg</italic></bold> (Figs <xref ref-type="fig" rid="F2">2B</xref>, <xref ref-type="fig" rid="F4">4A</xref>) small, two-segmented, with short intercoxal sclerite; first segment (presumably basis)approximately as long as wide, with single lateral seta, single anterior pore, several parallel rows of long spinules along convex medial margin, and distal row of minute spinules; second segment (presumably exopod) ca. 1.3 × as long as first but much narrower, 1.6 × as long as wide, with spinules along both medial and lateral slightly convex margins, apical central seta and two subapical spines; lateral spine 1.2 × as long as exopod and 1.6 × as long as medial spine.</p><p><bold><italic>Sixth leg</italic></bold> (Fig. <xref ref-type="fig" rid="F2">2D</xref>) simple semi-circular flap, mostly fused to genital somite, approximately twice as wide as long, unornamented, with two dorsally directed setae; lateral seta much stronger and nearly twice as long as medial seta.</p><p><bold>Male</bold> (based on allotype). <bold><italic>Body</italic></bold> length 503 μm. <bold><italic>Urosome</italic></bold> (Fig. <xref ref-type="fig" rid="F4">4B</xref>) slenderer than in female, and second and third urosomites fully articulated; ornamentation as in female, except ventral pores on third and fourth urosomites more widely spaced.</p><p><bold><italic>Caudal rami</italic></bold> (Fig. <xref ref-type="fig" rid="F4">4B</xref>) slightly shorter than in female, but armature and ornamentation without significant differences.</p><p><bold><italic>Antennula</italic></bold> (Fig. <xref ref-type="fig" rid="F5">5J</xref>) digeniculate, 15-segmented, with proximal geniculation between eighth and ninth and segments, and distal geniculation between thirteenth and fourteenth segments; armature formula: 2.5.4.2.6.1.1.2.2.1+ae.2.1.2.1.11+ae; thirteenth and fourteenth segments with strong cuticular ridges along anterior (geniculating) surface; ninth, eleventh, twelfth, and thirteenth segments with short spiniform seta each, all other setae slender and most also smooth.</p><p><bold><italic>Antenna, mandibula, maxillula, maxilla, maxilliped</italic></bold>, and all four swimming legs as in female. Third endopodal segment of fourth leg (Fig. <xref ref-type="fig" rid="F6">6F</xref>) ca. 1.5 × as long as wide.</p><p><bold><italic>Fifth leg</italic></bold> (Fig. <xref ref-type="fig" rid="F4">4B</xref>) segmentation, ornamentation, and armature of proximal segment as in female; armature of distal segment with two slender medial setae in addition to two spines and central apical seta as in female; lateral spine as long as distal segment and ca. 1.8 × as long as medial spine.</p><p><bold><italic>Sixth leg</italic></bold> (Fig. <xref ref-type="fig" rid="F4">4B</xref>) also simple semi-circular flap, but better articulated than in female, with medial minute spine and two slender setae; lateral seta 1.7 × as long as central seta and more than 5 × as long as spine.</p></tp:treatment-sec><tp:treatment-sec sec-type="variability" id="SECID0ELXAE"><title>Variability.</title><p>Cuticular organs on the cephalothorax (Figs <xref ref-type="fig" rid="F1">1C–E</xref>, <xref ref-type="fig" rid="F3">3B, C</xref>) often exhibited asymmetries in position and/or absence on one side and in different specimens, to the point that a complete survey was probably impossible. Cuticular organs on free prosomites showed fewer asymmetries in position (Fig. <xref ref-type="fig" rid="F3">3D</xref>) and rarely any absence, while those on urosomites showed no variability in position or number (Figs <xref ref-type="fig" rid="F2">2D</xref>, <xref ref-type="fig" rid="F3">3E</xref>). There was no variability in the segmentation or armature formulae of appendages, and any variability in the proportion of segments or armature elements could not be confidently discounted as resulting from slight difference in position due to mounting of specimens and appendages.</p></tp:treatment-sec><tp:treatment-sec><!--Section generated to contain objects referenced in tp:taxon-treatment.--><fig id="F17" position="float" orientation="portrait"><object-id xmlns:xlink="http://www.w3.org/1999/xlink" content-type="doi" xlink:type="simple">10.3897/zookeys.992.54856.figure17</object-id><object-id xmlns:xlink="http://www.w3.org/1999/xlink" content-type="arpha" xlink:type="simple">F2BC35F1-072B-511D-914A-3858AFBFAC96</object-id><label>Figure 17.</label><caption><p>Light photographs of four new species (not to scale) <bold>A</bold><italic><tp:taxon-name><tp:taxon-name-part taxon-name-part-type="genus" reg="Cyclopina">Cyclopina</tp:taxon-name-part> <tp:taxon-name-part taxon-name-part-type="species" reg="busanensis">busanensis</tp:taxon-name-part></tp:taxon-name></italic> sp. nov., four females (two ovigerous) <bold>B</bold><italic><tp:taxon-name><tp:taxon-name-part taxon-name-part-type="genus" reg="Cyclopina">Cyclopina</tp:taxon-name-part> <tp:taxon-name-part taxon-name-part-type="species" reg="koreana">koreana</tp:taxon-name-part></tp:taxon-name></italic> sp. nov., three females and four males <bold>C</bold><italic><tp:taxon-name><tp:taxon-name-part taxon-name-part-type="genus" reg="Cyclopina">Cyclopina</tp:taxon-name-part> <tp:taxon-name-part taxon-name-part-type="species" reg="curtijeju">curtijeju</tp:taxon-name-part></tp:taxon-name></italic> sp. nov., two females <bold>D</bold><italic><tp:taxon-name><tp:taxon-name-part taxon-name-part-type="genus" reg="Cyclopina">Cyclopina</tp:taxon-name-part> <tp:taxon-name-part taxon-name-part-type="species" reg="wido">wido</tp:taxon-name-part></tp:taxon-name></italic> sp. nov., two females (one ovigerous) and one male.</p></caption><graphic xmlns:xlink="http://www.w3.org/1999/xlink" xlink:href="zookeys-992-059-g017.jpg" position="float" orientation="portrait" xlink:type="simple" id="oo_474565.jpg"><uri content-type="original_file" xlink:type="simple">https://binary.pensoft.net/fig/474565</uri></graphic></fig></tp:treatment-sec></tp:taxon-treatment>
