# Supplementary material for: Four new Cyclopina (Copepoda, Cyclopinidae) from South Korea
Source: Zookeys. 2020 Nov 12;992:59–104. doi: 10.3897/zookeys.992.54856 (PMC7677294; doi:10.3897/zookeys.992.54856)
Supplement: XML Treatment for Cyclopina koreana [file zookeys.992.54856-treatment2.xml]

<!DOCTYPE tp:taxon-treatment
  PUBLIC "-//TaxonX//DTD Taxonomic Treatment Publishing DTD v0 20100105//EN" "tax-treatment-NSO.dtd">
<tp:taxon-treatment xmlns:tp="http://www.plazi.org/taxpub"><tp:treatment-meta><kwd-group><label>Taxon classification</label><kwd><named-content xmlns:xlink="http://www.w3.org/1999/xlink" content-type="kingdom">Animalia</named-content></kwd><kwd><named-content xmlns:xlink="http://www.w3.org/1999/xlink" content-type="order">Cyclopoida</named-content></kwd><kwd><named-content xmlns:xlink="http://www.w3.org/1999/xlink" content-type="family">Cyclopinidae</named-content></kwd></kwd-group><mixed-citation publication-type="journal"><person-group><name><surname>Karanovic</surname><given-names>Tomislav</given-names></name></person-group><article-title>Four new <italic><tp:taxon-name><tp:taxon-name-part taxon-name-part-type="genus" reg="Cyclopina">Cyclopina</tp:taxon-name-part></tp:taxon-name></italic> (<tp:taxon-name><tp:taxon-name-part taxon-name-part-type="subclass">Copepoda</tp:taxon-name-part></tp:taxon-name>, <tp:taxon-name><tp:taxon-name-part taxon-name-part-type="family">Cyclopinidae</tp:taxon-name-part></tp:taxon-name>) from South Korea</article-title><source>Zookeys</source><day>12</day><month>11</month><year>2020</year><volume>992</volume><fpage>59</fpage><lpage>104</lpage><pub-id pub-id-type="doi">10.3897/zookeys.992.54856</pub-id></mixed-citation></tp:treatment-meta><tp:nomenclature><tp:taxon-name><object-id xmlns:xlink="http://www.w3.org/1999/xlink" content-type="arpha" xlink:type="simple">F3BBB514-15CF-5E45-B107-6667E97AEF1B</object-id>
            <tp:taxon-name-part taxon-name-part-type="genus" reg="Cyclopina">Cyclopina</tp:taxon-name-part>
            <tp:taxon-name-part taxon-name-part-type="species" reg="koreana">koreana</tp:taxon-name-part>
            <object-id xmlns:xlink="http://www.w3.org/1999/xlink" content-type="zoobank" xlink:type="simple">http://zoobank.org/9ACBBC99-22DF-4150-8938-666F7099CC05</object-id>
          </tp:taxon-name><tp:taxon-status xmlns:xlink="http://www.w3.org/1999/xlink" xlink:type="simple">sp. nov.</tp:taxon-status><xref ref-type="fig" rid="F7">Figures 7</xref><xref ref-type="fig" rid="F8">, 8</xref><xref ref-type="fig" rid="F9">, 9</xref><xref ref-type="fig" rid="F10">, 10</xref><xref ref-type="fig" rid="F11">, 11</xref><xref ref-type="fig" rid="F17">, 17B</xref></tp:nomenclature><tp:treatment-sec sec-type="type locality" id="SECID0EF1AE"><title>Type locality.</title><p>South Korea, East Coast, Gangneung, small beach, intertidal sand, <named-content xmlns:xlink="http://www.w3.org/1999/xlink" content-type="dwc:verbatimCoordinates" xlink:type="simple"><named-content content-type="geo-json" specific-use="{&#34;type&#34;:&#34;Point&#34;,&#34;coordinates&#34;:[128.918083,37.797067]}" id="NCID0EO1AE" xlink:type="simple">37°47.824'N, 128°55.085'E</named-content></named-content>.</p></tp:treatment-sec><tp:treatment-sec sec-type="material" id="SECID0ET1AE"><title>Specimens examined.</title><p><bold><italic>Holotype</italic></bold> female dissected on one slide, collected from the type locality, 29 March 2013, leg. T. Karanovic.</p><p><bold><italic>Paratypes</italic></bold>: two males and one female dissected on one slide each; three males, two females, and four copepodids in alcohol; one male and two females on one <abbrev xmlns:xlink="http://www.w3.org/1999/xlink" xlink:title="scanning electron microscopy" id="ABBRID0EF2AE" xlink:type="simple">SEM</abbrev> stub (together with specimens of other three species described here; row no. 4); all collected from the type locality, 29 March 2013, leg. T. Karanovic.</p></tp:treatment-sec><tp:treatment-sec sec-type="etymology" id="SECID0EJ2AE"><title>Etymology.</title><p>The species name refers to South Korea. It is an adjective, agreeing in gender with the feminine genus name.</p><fig id="F7" position="float" orientation="portrait"><object-id xmlns:xlink="http://www.w3.org/1999/xlink" content-type="doi" xlink:type="simple">10.3897/zookeys.992.54856.figure7</object-id><object-id xmlns:xlink="http://www.w3.org/1999/xlink" content-type="arpha" xlink:type="simple">B91CC634-0A73-5AB4-9F38-5A0BF0FAD69A</object-id><label>Figure 7.</label><caption><p><italic><tp:taxon-name><tp:taxon-name-part taxon-name-part-type="genus" reg="Cyclopina">Cyclopina</tp:taxon-name-part> <tp:taxon-name-part taxon-name-part-type="species" reg="koreana">koreana</tp:taxon-name-part></tp:taxon-name></italic> sp. nov., paratype female 1, <abbrev xmlns:xlink="http://www.w3.org/1999/xlink" xlink:title="scanning electron microscopy" id="ABBRID0EB3AE" xlink:type="simple">SEM</abbrev> photographs, all in dorsal view <bold>A</bold> habitus <bold>B</bold> second pedigerous somite <bold>C</bold> third pedigerous somite <bold>D</bold> first urosomite <bold>E</bold> genital double-somite and fourth urosomite <bold>F</bold> anterior medial pore on genital double-somite <bold>G</bold> fifth and sixth urosomites <bold>H</bold> caudal ramus.</p></caption><graphic xmlns:xlink="http://www.w3.org/1999/xlink" xlink:href="zookeys-992-059-g007.jpg" position="float" orientation="portrait" xlink:type="simple" id="oo_474555.jpg"><uri content-type="original_file" xlink:type="simple">https://binary.pensoft.net/fig/474555</uri></graphic></fig></tp:treatment-sec><tp:treatment-sec sec-type="description" id="SECID0E13AE"><title>Description.</title><p><bold>Female</bold> (based on holotype and three paratypes). <bold><italic>Body length</italic></bold> from 620 to 635 μm. <bold><italic>Colour</italic></bold> of preserved specimens yellowish, nauplius eye not visible (Fig. <xref ref-type="fig" rid="F17">17B</xref>). Integument on all somites (Figs <xref ref-type="fig" rid="F7">7</xref>, <xref ref-type="fig" rid="F8">8</xref>) smooth, with light bacterial cover, cuticular pores on all somites, spinules only on genital somite and caudal rami, and sensilla on all but penultimate somite; hyaline fringes of prosomites smooth, of urosomites serrated. <bold><italic>Habitus</italic></bold> (Fig. <xref ref-type="fig" rid="F7">7A</xref>) ca. 2.6 × as long as wide in dorsal view, with pronounced distinction between prosome and urosome; prosome ovoid, ca. 1.5 × as long as wide in dorsal view, nearly 1.4 × as long and 2.6 × as wide as urosome, its greatest width at posterior end of first pedigerous somite; urosome nearly cylindrical, ca. 3 × as long as wide, its greatest width at posterior end of fifth pedigerous somite (first urosomite). <bold><italic>First pedigerous somite</italic></bold> (Fig. <xref ref-type="fig" rid="F7">7A</xref>) not fused to cephalothorax, but its tergites partly covered with posterior extensions of cephalothoracic shield as in <italic><tp:taxon-name><tp:taxon-name-part taxon-name-part-type="genus" reg="Cyclopina">C.</tp:taxon-name-part> <tp:taxon-name-part taxon-name-part-type="species" reg="busanensis">busanensis</tp:taxon-name-part></tp:taxon-name></italic>. <bold><italic>Cephalothorax</italic></bold> (Fig. <xref ref-type="fig" rid="F7">7A</xref>) broader in anterior part than in <italic><tp:taxon-name><tp:taxon-name-part taxon-name-part-type="genus" reg="Cyclopina">C.</tp:taxon-name-part> <tp:taxon-name-part taxon-name-part-type="species" reg="busanensis">busanensis</tp:taxon-name-part></tp:taxon-name></italic>, ca. 1.2 × as long as wide, and twice as long as free prosomites combined. Second to fourth free prosomites (Figs <xref ref-type="fig" rid="F7">7A–C</xref>, <xref ref-type="fig" rid="F8">8F</xref>) progressively shorter and narrower towards posterior end, and with fewer cuticular organs; not many prosomal cuticular organs clearly homologous to those in previous species (compare Figs <xref ref-type="fig" rid="F2">2A</xref>, <xref ref-type="fig" rid="F8">8F</xref>), except dorsal medial pores and several posterior sensilla (Fig. <xref ref-type="fig" rid="F7">7B, C</xref>).</p><fig id="F8" position="float" orientation="portrait"><object-id xmlns:xlink="http://www.w3.org/1999/xlink" content-type="doi" xlink:type="simple">10.3897/zookeys.992.54856.figure8</object-id><object-id xmlns:xlink="http://www.w3.org/1999/xlink" content-type="arpha" xlink:type="simple">4D43C391-0C03-56D7-B955-0DB88D2E7C70</object-id><label>Figure 8.</label><caption><p><italic><tp:taxon-name><tp:taxon-name-part taxon-name-part-type="genus" reg="Cyclopina">Cyclopina</tp:taxon-name-part> <tp:taxon-name-part taxon-name-part-type="species" reg="koreana">koreana</tp:taxon-name-part></tp:taxon-name></italic> sp. nov., <abbrev xmlns:xlink="http://www.w3.org/1999/xlink" xlink:title="scanning electron microscopy" id="ABBRID0EHAAG" xlink:type="simple">SEM</abbrev> photographs <bold>A–E</bold> paratype male 1, ventral view <bold>F–H</bold> paratype female 2, lateral view: <bold>A</bold> habitus <bold>B</bold> distal part of antennula <bold>C</bold> fourth swimming leg <bold>D</bold> fourth and fifth urosomites <bold>E</bold> sixth urosomite <bold>F</bold> tergite of fourth pedigerous somite <bold>G</bold> anterior part of urosomite, with fifth and sixth legs <bold>H</bold> fifth and sixth urosomites.</p></caption><graphic xmlns:xlink="http://www.w3.org/1999/xlink" xlink:href="zookeys-992-059-g008.jpg" position="float" orientation="portrait" xlink:type="simple" id="oo_474556.jpg"><uri content-type="original_file" xlink:type="simple">https://binary.pensoft.net/fig/474556</uri></graphic></fig><p><bold><italic>First urosomite</italic></bold> (Figs <xref ref-type="fig" rid="F7">7D</xref>, <xref ref-type="fig" rid="F8">8G</xref>, <xref ref-type="fig" rid="F9">9A</xref>) short, slightly laterally expanded in posterior part, with four dorsal sensilla and single dorsal medial pore.</p><fig id="F9" position="float" orientation="portrait"><object-id xmlns:xlink="http://www.w3.org/1999/xlink" content-type="doi" xlink:type="simple">10.3897/zookeys.992.54856.figure9</object-id><object-id xmlns:xlink="http://www.w3.org/1999/xlink" content-type="arpha" xlink:type="simple">1E38B542-5DD4-5C42-8E8D-71CC6589803E</object-id><label>Figure 9.</label><caption><p><italic><tp:taxon-name><tp:taxon-name-part taxon-name-part-type="genus" reg="Cyclopina">Cyclopina</tp:taxon-name-part> <tp:taxon-name-part taxon-name-part-type="species" reg="koreana">koreana</tp:taxon-name-part></tp:taxon-name></italic> sp. nov., line drawings <bold>A</bold> holotype female, urosome, ventral view <bold>B</bold> holotype female, antennula <bold>C</bold> allotype male, urosome, ventral view.</p></caption><graphic xmlns:xlink="http://www.w3.org/1999/xlink" xlink:href="zookeys-992-059-g009.jpg" position="float" orientation="portrait" xlink:type="simple" id="oo_474557.jpg"><uri content-type="original_file" xlink:type="simple">https://binary.pensoft.net/fig/474557</uri></graphic></fig><p><bold><italic>Genital double-somite</italic></bold> (Figs <xref ref-type="fig" rid="F7">7E, F</xref>, <xref ref-type="fig" rid="F8">8G</xref>, <xref ref-type="fig" rid="F9">9A</xref>) ca. 0.9 × as long as wide in dorsal view, laterally expanded anterior part only ca. 1.1 × as wide as posterior margin; sensilla and pores as in <italic><tp:taxon-name><tp:taxon-name-part taxon-name-part-type="genus" reg="Cyclopina">C.</tp:taxon-name-part> <tp:taxon-name-part taxon-name-part-type="species" reg="busanensis">busanensis</tp:taxon-name-part></tp:taxon-name></italic>. Copulatory pore, copulatory duct, seminal receptacles, oviducts, and genital apertures as in <italic><tp:taxon-name><tp:taxon-name-part taxon-name-part-type="genus" reg="Cyclopina">C.</tp:taxon-name-part> <tp:taxon-name-part taxon-name-part-type="species" reg="busanensis">busanensis</tp:taxon-name-part></tp:taxon-name></italic>, except first part of copulatory duct slightly wider. Fourth urosomite (Figs <xref ref-type="fig" rid="F7">7E</xref>, <xref ref-type="fig" rid="F9">9A</xref>) ca. 0.6 × as long as genital double-somite, with sensilla and pores as in <italic><tp:taxon-name><tp:taxon-name-part taxon-name-part-type="genus" reg="Cyclopina">C.</tp:taxon-name-part> <tp:taxon-name-part taxon-name-part-type="species" reg="busanensis">busanensis</tp:taxon-name-part></tp:taxon-name></italic>. Fifth urosomite (Figs <xref ref-type="fig" rid="F7">7G</xref>, <xref ref-type="fig" rid="F8">8H</xref>, <xref ref-type="fig" rid="F9">9A</xref>) 0.7 × as long as fourth urosomite, with medial dorsal pore and one pair of widely spaced ventral pores as in <italic><tp:taxon-name><tp:taxon-name-part taxon-name-part-type="genus" reg="Cyclopina">C.</tp:taxon-name-part> <tp:taxon-name-part taxon-name-part-type="species" reg="busanensis">busanensis</tp:taxon-name-part></tp:taxon-name></italic>. Sixth urosomite (Figs <xref ref-type="fig" rid="F7">7G</xref>, <xref ref-type="fig" rid="F8">8H</xref>, <xref ref-type="fig" rid="F9">9A</xref>) 1.2 × as long as fifth urosomite, with one pair of dorsal sensilla, two pairs of dorsal pores, and single pair of ventral pores; no spinules on fringes of anal sinus; anal operculum smooth, short, broad, slightly convex, situated in first third, represents 62% of somite’s width.</p><p><bold><italic>Caudal rami</italic></bold> (Figs <xref ref-type="fig" rid="F7">7H</xref>, <xref ref-type="fig" rid="F8">8H</xref>, <xref ref-type="fig" rid="F9">9A</xref>) cylindrical, ca. 3.5 × as long as wide and 1.5 × as long as anal somite, very widely spaced on anal somite, diverging posteriorly; armed as in <italic><tp:taxon-name><tp:taxon-name-part taxon-name-part-type="genus" reg="Cyclopina">C.</tp:taxon-name-part> <tp:taxon-name-part taxon-name-part-type="species" reg="busanensis">busanensis</tp:taxon-name-part></tp:taxon-name></italic>; ornamented with single sensilla near proximal lateral seta, row of small spinules at base of proximal lateral seta, and posterior ventral row of spinules. Proximal lateral seta inserted at ca. two fifths of ramus’ length; medial terminal seta nearly 0.9 × as long as caudal ramus, 1.6 × as long as lateral terminal seta, 0.8 × as long as dorsal seta, and 2.3 × as long as proximal lateral seta.</p><p><bold><italic>Antennula</italic></bold> (Fig. <xref ref-type="fig" rid="F9">9B</xref>) segmentation and most armature as in <italic><tp:taxon-name><tp:taxon-name-part taxon-name-part-type="genus" reg="Cyclopina">C.</tp:taxon-name-part> <tp:taxon-name-part taxon-name-part-type="species" reg="busanensis">busanensis</tp:taxon-name-part></tp:taxon-name></italic>, but proximal half stouter and distal half slenderer; armature formula 3.6.8.4.5.6.4.2.2.7+ae; apical aesthetasc significantly shorter than in <italic><tp:taxon-name><tp:taxon-name-part taxon-name-part-type="genus" reg="Cyclopina">C.</tp:taxon-name-part> <tp:taxon-name-part taxon-name-part-type="species" reg="busanensis">busanensis</tp:taxon-name-part></tp:taxon-name></italic> and fifth segment with two short setae; sixth segment longest, ca. 3 × as long as wide, and nearly 0.9 × as long as subsequent four segments combined; tenth segment nearly twice as long as wide.</p><p><bold><italic>Antenna</italic></bold> (Fig. <xref ref-type="fig" rid="F10">10A</xref>) as in <italic><tp:taxon-name><tp:taxon-name-part taxon-name-part-type="genus" reg="Cyclopina">C.</tp:taxon-name-part> <tp:taxon-name-part taxon-name-part-type="species" reg="busanensis">busanensis</tp:taxon-name-part></tp:taxon-name></italic>, but another small exopodal seta present and second endopodal segment slightly longer.</p><fig id="F10" position="float" orientation="portrait"><object-id xmlns:xlink="http://www.w3.org/1999/xlink" content-type="doi" xlink:type="simple">10.3897/zookeys.992.54856.figure10</object-id><object-id xmlns:xlink="http://www.w3.org/1999/xlink" content-type="arpha" xlink:type="simple">B3DBA30E-9869-5F55-82C2-840BCFE439E2</object-id><label>Figure 10.</label><caption><p><italic><tp:taxon-name><tp:taxon-name-part taxon-name-part-type="genus" reg="Cyclopina">Cyclopina</tp:taxon-name-part> <tp:taxon-name-part taxon-name-part-type="species" reg="koreana">koreana</tp:taxon-name-part></tp:taxon-name></italic> sp. nov., line drawings, holotype female <bold>A</bold> antenna <bold>B</bold> mandibula <bold>C</bold> maxillula <bold>D</bold> maxilla <bold>E</bold> maxilliped.</p></caption><graphic xmlns:xlink="http://www.w3.org/1999/xlink" xlink:href="zookeys-992-059-g010.jpg" position="float" orientation="portrait" xlink:type="simple" id="oo_474558.jpg"><uri content-type="original_file" xlink:type="simple">https://binary.pensoft.net/fig/474558</uri></graphic></fig><p><bold><italic><tp:taxon-name><tp:taxon-name-part taxon-name-part-type="genus" reg="Mandibula">Mandibula</tp:taxon-name-part></tp:taxon-name></italic></bold> (Fig. <xref ref-type="fig" rid="F10">10B</xref>) as in <italic><tp:taxon-name><tp:taxon-name-part taxon-name-part-type="genus" reg="Cyclopina">C.</tp:taxon-name-part> <tp:taxon-name-part taxon-name-part-type="species" reg="busanensis">busanensis</tp:taxon-name-part></tp:taxon-name></italic>, except second endopodal segment with six setae, apical setae on fourth exopodal segment of markedly different lengths (outer one twice as long as inner one), and additional row of minute spinules at base of unicuspid teeth.</p><p><bold><italic>Maxillula</italic></bold> (Fig. <xref ref-type="fig" rid="F10">10C</xref>) segmentation and armature formula as in <italic><tp:taxon-name><tp:taxon-name-part taxon-name-part-type="genus" reg="Cyclopina">C.</tp:taxon-name-part> <tp:taxon-name-part taxon-name-part-type="species" reg="busanensis">busanensis</tp:taxon-name-part></tp:taxon-name></italic>, but only one minute seta on praecoxal arthrite smooth, one seta on endopod markedly shorter than other endopodal setae, and both endopod and exopod slightly slenderer.</p><p><bold><italic>Maxilla</italic></bold> (Fig. <xref ref-type="fig" rid="F10">10D</xref>) as in <italic><tp:taxon-name><tp:taxon-name-part taxon-name-part-type="genus" reg="Cyclopina">C.</tp:taxon-name-part> <tp:taxon-name-part taxon-name-part-type="species" reg="busanensis">busanensis</tp:taxon-name-part></tp:taxon-name></italic>, but with only three setae on proximal syncoxal endite, proximal basal endite less mobile and with one seta minute, endopodal claw smooth, and endopod four-segment.</p><p><bold><italic>Maxilliped</italic></bold> (Fig. <xref ref-type="fig" rid="F10">10E</xref>) segmentation and armature formula as in <italic><tp:taxon-name><tp:taxon-name-part taxon-name-part-type="genus" reg="Cyclopina">C.</tp:taxon-name-part> <tp:taxon-name-part taxon-name-part-type="species" reg="busanensis">busanensis</tp:taxon-name-part></tp:taxon-name></italic>, but with longer syncoxa, shorter first endopodal segment, and two long setae on ultimate endopodal segment.</p><p><bold><italic>Swimming legs</italic></bold> (Fig. <xref ref-type="fig" rid="F10">10A–E</xref>) shape, segmentation, and ornamentation as in <italic><tp:taxon-name><tp:taxon-name-part taxon-name-part-type="genus" reg="Cyclopina">C.</tp:taxon-name-part> <tp:taxon-name-part taxon-name-part-type="species" reg="busanensis">busanensis</tp:taxon-name-part></tp:taxon-name></italic>; armature formula as in <italic><tp:taxon-name><tp:taxon-name-part taxon-name-part-type="genus" reg="Cyclopina">C.</tp:taxon-name-part> <tp:taxon-name-part taxon-name-part-type="species" reg="busanensis">busanensis</tp:taxon-name-part></tp:taxon-name></italic>, except third exopodal segment of fourth leg with only four setae; all spines lanceolate; three setae on endopod of fourth leg also lanceolate, other setae slender; third endopodal segments seta formula 6.6.6.5; third exopodal segment seta formula 4.5.5.4 and spine formula 4.4.4.3; third endopodal segment of fourth leg 1.7 × as long as wide and third exopodal segment of fourth leg ca. 1.6 × as long as wide.</p><p><bold><italic>Fifth leg</italic></bold> (Fig. <xref ref-type="fig" rid="F8">8A, G</xref>) shape, segmentation, armature formula, and ornamentation as in <italic><tp:taxon-name><tp:taxon-name-part taxon-name-part-type="genus" reg="Cyclopina">C.</tp:taxon-name-part> <tp:taxon-name-part taxon-name-part-type="species" reg="busanensis">busanensis</tp:taxon-name-part></tp:taxon-name></italic>, but first segment slightly shorter (ca. 0.6 × as long as wide) and lateral spine on second segment also proportionately shorter (approximately as long as second segment and 1.3 × as long as medial spine).</p><p><bold><italic>Sixth leg</italic></bold> (Fig. <xref ref-type="fig" rid="F8">8G</xref>) as in <italic><tp:taxon-name><tp:taxon-name-part taxon-name-part-type="genus" reg="Cyclopina">C.</tp:taxon-name-part> <tp:taxon-name-part taxon-name-part-type="species" reg="busanensis">busanensis</tp:taxon-name-part></tp:taxon-name></italic>.</p><p><italic>Male</italic> (based on allotype and two other paratypes). <bold><italic>Body</italic></bold> length from 440 to 500 μm. Habitus (Fig. <xref ref-type="fig" rid="F8">8A</xref>) similar to female, but slenderer. <bold><italic>Urosome</italic></bold> (Figs <xref ref-type="fig" rid="F8">8D, E</xref>, <xref ref-type="fig" rid="F9">9C</xref>) also slenderer than in female, and second and third urosomites fully articulated as in <italic><tp:taxon-name><tp:taxon-name-part taxon-name-part-type="genus" reg="Cyclopina">C.</tp:taxon-name-part> <tp:taxon-name-part taxon-name-part-type="species" reg="busanensis">busanensis</tp:taxon-name-part></tp:taxon-name></italic>; ornamentation as in female.</p><p><bold><italic>Caudal rami</italic></bold> (Fig. <xref ref-type="fig" rid="F9">9C</xref>) slightly less widely spaced than in female, but armature and ornamentation without significant differences (perhaps dorsal seta somewhat shorter).</p><p><bold><italic>Antennula</italic></bold> (Figs <xref ref-type="fig" rid="F8">8B</xref>, <xref ref-type="fig" rid="F11">11F</xref>) shape, geniculation, segmentation, ornamentation, and almost all armature as in <italic><tp:taxon-name><tp:taxon-name-part taxon-name-part-type="genus" reg="Cyclopina">C.</tp:taxon-name-part> <tp:taxon-name-part taxon-name-part-type="species" reg="busanensis">busanensis</tp:taxon-name-part></tp:taxon-name></italic>, but fifth segment with traces of additional segmentation, both aesthetascs longer, and tenth segment with additional short seta (armature formula therefore: 2.5.4.2.6.1.1.2.2.2+ae.2.1.2.1.11+ae).</p><fig id="F11" position="float" orientation="portrait"><object-id xmlns:xlink="http://www.w3.org/1999/xlink" content-type="doi" xlink:type="simple">10.3897/zookeys.992.54856.figure11</object-id><object-id xmlns:xlink="http://www.w3.org/1999/xlink" content-type="arpha" xlink:type="simple">47DB02AD-A2D2-5611-AA95-34E1DF7CB097</object-id><label>Figure 11.</label><caption><p><italic><tp:taxon-name><tp:taxon-name-part taxon-name-part-type="genus" reg="Cyclopina">Cyclopina</tp:taxon-name-part> <tp:taxon-name-part taxon-name-part-type="species" reg="koreana">koreana</tp:taxon-name-part></tp:taxon-name></italic> sp. nov., line drawings <bold>A–E</bold> holotype female <bold>F–H</bold> allotype male: <bold>A</bold> third endopodal segment of first swimming leg <bold>B</bold> third exopodal segment of first swimming leg <bold>C</bold> third exopodal segment of second swimming leg <bold>D</bold> third endopodal segment of second swimming leg <bold>E</bold> fourth swimming leg <bold>F</bold> antennula <bold>G</bold> third endopodal segment of fourth swimming leg <bold>H</bold> third exopodal segment of fourth swimming leg.</p></caption><graphic xmlns:xlink="http://www.w3.org/1999/xlink" xlink:href="zookeys-992-059-g011.jpg" position="float" orientation="portrait" xlink:type="simple" id="oo_474559.jpg"><uri content-type="original_file" xlink:type="simple">https://binary.pensoft.net/fig/474559</uri></graphic></fig><p><bold><italic>Antenna</italic></bold>, mandibula, maxillula, maxilla, maxilliped, and all four swimming legs (Fig. <xref ref-type="fig" rid="F8">8A, C</xref>) as in female. Third endopodal segment of fourth leg (Fig. <xref ref-type="fig" rid="F11">11G</xref>) ca. 1.6 × as long as wide, with proximal medial seta lanceolate along both sides; third exopodal segment (Fig. <xref ref-type="fig" rid="F11">11H</xref>) with only four setae as in female, ca. 1.6 × as long as wide.</p><p><bold><italic>Fifth leg</italic></bold> (Fig. <xref ref-type="fig" rid="F9">9C</xref>) segmentation, ornamentation, and armature formula as in <italic><tp:taxon-name><tp:taxon-name-part taxon-name-part-type="genus" reg="Cyclopina">C.</tp:taxon-name-part> <tp:taxon-name-part taxon-name-part-type="species" reg="busanensis">busanensis</tp:taxon-name-part></tp:taxon-name></italic>, i.e., with two medial setae on second segment; proximal segment as in female; lateral spine ca. 0.7 × as long as second segment and 1.1 × as long as medial spine.</p><p><bold><italic>Sixth leg</italic></bold> (Fig. <xref ref-type="fig" rid="F9">9C</xref>) as in <italic><tp:taxon-name><tp:taxon-name-part taxon-name-part-type="genus" reg="Cyclopina">C.</tp:taxon-name-part> <tp:taxon-name-part taxon-name-part-type="species" reg="busanensis">busanensis</tp:taxon-name-part></tp:taxon-name></italic>, but broader and without minute medial spine; lateral seta 1.5 × as long as medial seta.</p></tp:treatment-sec><tp:treatment-sec sec-type="variability" id="SECID0EGUAG"><title>Variability.</title><p>Except for small differences in body size no other forms of variability were observed, but some specimens were damaged (e.g., with some setae broken off; see Fig. <xref ref-type="fig" rid="F7">7H</xref>) so comparisons were somewhat limited.</p></tp:treatment-sec><tp:treatment-sec><!--Section generated to contain objects referenced in tp:taxon-treatment.--><fig id="F17" position="float" orientation="portrait"><object-id xmlns:xlink="http://www.w3.org/1999/xlink" content-type="doi" xlink:type="simple">10.3897/zookeys.992.54856.figure17</object-id><object-id xmlns:xlink="http://www.w3.org/1999/xlink" content-type="arpha" xlink:type="simple">F2BC35F1-072B-511D-914A-3858AFBFAC96</object-id><label>Figure 17.</label><caption><p>Light photographs of four new species (not to scale) <bold>A</bold><italic><tp:taxon-name><tp:taxon-name-part taxon-name-part-type="genus" reg="Cyclopina">Cyclopina</tp:taxon-name-part> <tp:taxon-name-part taxon-name-part-type="species" reg="busanensis">busanensis</tp:taxon-name-part></tp:taxon-name></italic> sp. nov., four females (two ovigerous) <bold>B</bold><italic><tp:taxon-name><tp:taxon-name-part taxon-name-part-type="genus" reg="Cyclopina">Cyclopina</tp:taxon-name-part> <tp:taxon-name-part taxon-name-part-type="species" reg="koreana">koreana</tp:taxon-name-part></tp:taxon-name></italic> sp. nov., three females and four males <bold>C</bold><italic><tp:taxon-name><tp:taxon-name-part taxon-name-part-type="genus" reg="Cyclopina">Cyclopina</tp:taxon-name-part> <tp:taxon-name-part taxon-name-part-type="species" reg="curtijeju">curtijeju</tp:taxon-name-part></tp:taxon-name></italic> sp. nov., two females <bold>D</bold><italic><tp:taxon-name><tp:taxon-name-part taxon-name-part-type="genus" reg="Cyclopina">Cyclopina</tp:taxon-name-part> <tp:taxon-name-part taxon-name-part-type="species" reg="wido">wido</tp:taxon-name-part></tp:taxon-name></italic> sp. nov., two females (one ovigerous) and one male.</p></caption><graphic xmlns:xlink="http://www.w3.org/1999/xlink" xlink:href="zookeys-992-059-g017.jpg" position="float" orientation="portrait" xlink:type="simple" id="oo_474565.jpg"><uri content-type="original_file" xlink:type="simple">https://binary.pensoft.net/fig/474565</uri></graphic></fig><fig id="F2" position="float" orientation="portrait"><object-id xmlns:xlink="http://www.w3.org/1999/xlink" content-type="doi" xlink:type="simple">10.3897/zookeys.992.54856.figure2</object-id><object-id xmlns:xlink="http://www.w3.org/1999/xlink" content-type="arpha" xlink:type="simple">6C4E862E-DF4D-501A-96AB-7D2AA6E8DF15</object-id><label>Figure 2.</label><caption><p><italic><tp:taxon-name><tp:taxon-name-part taxon-name-part-type="genus" reg="Cyclopina">Cyclopina</tp:taxon-name-part> <tp:taxon-name-part taxon-name-part-type="species" reg="busanensis">busanensis</tp:taxon-name-part></tp:taxon-name></italic> sp. nov., paratype female 1, <abbrev xmlns:xlink="http://www.w3.org/1999/xlink" xlink:title="scanning electron microscopy" id="ABBRID0EQHAE" xlink:type="simple">SEM</abbrev> photographs, all in dorsal view <bold>A</bold> tergite of fourth pedigerous somite <bold>B</bold> fifth leg <bold>C</bold> genital double-somite (=fused second and third urosomites) <bold>D</bold> sixth leg <bold>E</bold> detail of posterior part of genital double-somite <bold>F</bold> fourth and fifth urosomites <bold>G</bold> sixth urosomite (= anal somite) and caudal ramus <bold>H</bold> detail of sixth urosomite.</p></caption><graphic xmlns:xlink="http://www.w3.org/1999/xlink" xlink:href="zookeys-992-059-g002.jpg" position="float" orientation="portrait" xlink:type="simple" id="oo_474550.jpg"><uri content-type="original_file" xlink:type="simple">https://binary.pensoft.net/fig/474550</uri></graphic></fig></tp:treatment-sec></tp:taxon-treatment>
