# Supplementary material for: Four new Cyclopina (Copepoda, Cyclopinidae) from South Korea
Source: Zookeys. 2020 Nov 12;992:59–104. doi: 10.3897/zookeys.992.54856 (PMC7677294; doi:10.3897/zookeys.992.54856)
Supplement: XML Treatment for Cyclopina curtijeju [file zookeys.992.54856-treatment3.xml]

<!DOCTYPE tp:taxon-treatment
  PUBLIC "-//TaxonX//DTD Taxonomic Treatment Publishing DTD v0 20100105//EN" "tax-treatment-NSO.dtd">
<tp:taxon-treatment xmlns:tp="http://www.plazi.org/taxpub"><tp:treatment-meta><kwd-group><label>Taxon classification</label><kwd><named-content xmlns:xlink="http://www.w3.org/1999/xlink" content-type="kingdom">Animalia</named-content></kwd><kwd><named-content xmlns:xlink="http://www.w3.org/1999/xlink" content-type="order">Cyclopoida</named-content></kwd><kwd><named-content xmlns:xlink="http://www.w3.org/1999/xlink" content-type="family">Cyclopinidae</named-content></kwd></kwd-group><mixed-citation publication-type="journal"><person-group><name><surname>Karanovic</surname><given-names>Tomislav</given-names></name></person-group><article-title>Four new <italic><tp:taxon-name><tp:taxon-name-part taxon-name-part-type="genus" reg="Cyclopina">Cyclopina</tp:taxon-name-part></tp:taxon-name></italic> (<tp:taxon-name><tp:taxon-name-part taxon-name-part-type="subclass">Copepoda</tp:taxon-name-part></tp:taxon-name>, <tp:taxon-name><tp:taxon-name-part taxon-name-part-type="family">Cyclopinidae</tp:taxon-name-part></tp:taxon-name>) from South Korea</article-title><source>Zookeys</source><day>12</day><month>11</month><year>2020</year><volume>992</volume><fpage>59</fpage><lpage>104</lpage><pub-id pub-id-type="doi">10.3897/zookeys.992.54856</pub-id></mixed-citation></tp:treatment-meta><tp:nomenclature><tp:taxon-name><object-id xmlns:xlink="http://www.w3.org/1999/xlink" content-type="arpha" xlink:type="simple">577C84E8-9712-568F-8C39-0DA201132A5A</object-id>
            <tp:taxon-name-part taxon-name-part-type="genus" reg="Cyclopina">Cyclopina</tp:taxon-name-part>
            <tp:taxon-name-part taxon-name-part-type="species" reg="curtijeju">curtijeju</tp:taxon-name-part>
            <object-id xmlns:xlink="http://www.w3.org/1999/xlink" content-type="zoobank" xlink:type="simple">http://zoobank.org/D1D520C8-2BC3-4A0B-B00C-A9BBC730D4A8</object-id>
          </tp:taxon-name><tp:taxon-status xmlns:xlink="http://www.w3.org/1999/xlink" xlink:type="simple">sp. nov.</tp:taxon-status><xref ref-type="fig" rid="F11">Figures 11</xref><xref ref-type="fig" rid="F12">, 12</xref><xref ref-type="fig" rid="F17">, 17C</xref></tp:nomenclature><tp:treatment-sec sec-type="type locality" id="SECID0EEWAG"><title>Type locality.</title><p>South Korea, South Coast, Jeju Island, Gwangchigi Beach near Seongsan Sunrise Peak, <named-content xmlns:xlink="http://www.w3.org/1999/xlink" content-type="dwc:verbatimCoordinates" xlink:type="simple"><named-content content-type="geo-json" specific-use="{&#34;type&#34;:&#34;Point&#34;,&#34;coordinates&#34;:[126.924683,33.452033]}" id="NCID0ENWAG" xlink:type="simple">33°27.122'N, 126°55.481'E</named-content></named-content>.</p></tp:treatment-sec><tp:treatment-sec sec-type="material" id="SECID0ESWAG"><title>Specimens examined.</title><p><bold><italic>Holotype</italic></bold> female dissected on one slide, collected from the type locality, 14 April 2014, leg. T. Karanovic. <bold><italic>Paratype</italic></bold> female on an <abbrev xmlns:xlink="http://www.w3.org/1999/xlink" xlink:title="scanning electron microscopy" id="ABBRID0EAXAG" xlink:type="simple">SEM</abbrev> stub (together with specimens of other three species described here; row no. 3), collected from the type locality, 14 April 2014, leg. T. Karanovic.</p></tp:treatment-sec><tp:treatment-sec sec-type="etymology" id="SECID0EEXAG"><title>Etymology.</title><p>The species name is composed of the Latin adjective <italic>curtus</italic> (= short), referring to its short caudal rami, and the name of the type locality (Jeju). It should be treated as a noun (gender feminine) in apposition to the generic name.</p></tp:treatment-sec><tp:treatment-sec sec-type="description" id="SECID0EMXAG"><title>Description.</title><p><bold>Female</bold> (based on holotype and one paratype). <bold><italic>Body length</italic></bold> 400 μm. <bold><italic>Colour</italic></bold> (Fig. <xref ref-type="fig" rid="F17">17C</xref>), nauplius eye, body segmentation, integument on somites (Fig. <xref ref-type="fig" rid="F12">12</xref>), and general habitus as in <italic><tp:taxon-name><tp:taxon-name-part taxon-name-part-type="genus" reg="Cyclopina">C.</tp:taxon-name-part> <tp:taxon-name-part taxon-name-part-type="species" reg="busanensis">busanensis</tp:taxon-name-part></tp:taxon-name></italic>, except for different sensilla and pores pattern on prosomites (Fig. <xref ref-type="fig" rid="F12">12A–D</xref>) and hyaline fringes of urosomites (except anal somite) rather wavy than serrated (Fig. <xref ref-type="fig" rid="F12">12F–H</xref>). Prosome ca. 1.4 × as long as urosome.</p><fig id="F12" position="float" orientation="portrait"><object-id xmlns:xlink="http://www.w3.org/1999/xlink" content-type="doi" xlink:type="simple">10.3897/zookeys.992.54856.figure12</object-id><object-id xmlns:xlink="http://www.w3.org/1999/xlink" content-type="arpha" xlink:type="simple">736E9077-596E-536D-B6E7-885E3B0F033D</object-id><label>Figure 12.</label><caption><p><italic><tp:taxon-name><tp:taxon-name-part taxon-name-part-type="genus" reg="Cyclopina">Cyclopina</tp:taxon-name-part> <tp:taxon-name-part taxon-name-part-type="species" reg="curtijeju">curtijeju</tp:taxon-name-part></tp:taxon-name></italic> sp. nov., paratype female, <abbrev xmlns:xlink="http://www.w3.org/1999/xlink" xlink:title="scanning electron microscopy" id="ABBRID0EIZAG" xlink:type="simple">SEM</abbrev> photographs, all in lateral view <bold>A</bold> anterior part of cephalothoracic shield <bold>B</bold> posterio-lateral corner of cephalothoracic shield <bold>C</bold> tergite of second pedigerous somite <bold>D</bold> tergites of third and fourth pedigerous somites <bold>E</bold> genital double-somite <bold>F</bold> sixth leg <bold>G</bold> fourth and fifth urosomites <bold>H</bold> sixth urosomite and caudal rami.</p></caption><graphic xmlns:xlink="http://www.w3.org/1999/xlink" xlink:href="zookeys-992-059-g012.jpg" position="float" orientation="portrait" xlink:type="simple" id="oo_474560.jpg"><uri content-type="original_file" xlink:type="simple">https://binary.pensoft.net/fig/474560</uri></graphic></fig><p><bold><italic>Genital double-somite</italic></bold> (Fig. <xref ref-type="fig" rid="F12">12E, F</xref>) as in <italic><tp:taxon-name><tp:taxon-name-part taxon-name-part-type="genus" reg="Cyclopina">C.</tp:taxon-name-part> <tp:taxon-name-part taxon-name-part-type="species" reg="busanensis">busanensis</tp:taxon-name-part></tp:taxon-name></italic>, except with two additional dorsolateral pair of pores, one additional ventrolateral pair of pores, posterior lateral pore almost at same level as posterior lateral sensillum (instead of being anterior to posterior lateral sensillum), and sensillum instead of large pore at dorsal end of lateral row of spinules. Genital field not clearly observed because of mounting, but in lateral view seems very similar to that in <italic><tp:taxon-name><tp:taxon-name-part taxon-name-part-type="genus" reg="Cyclopina">C.</tp:taxon-name-part> <tp:taxon-name-part taxon-name-part-type="species" reg="busanensis">busanensis</tp:taxon-name-part></tp:taxon-name></italic>. Fourth urosomite (Fig. <xref ref-type="fig" rid="F12">12G</xref>) as in <italic><tp:taxon-name><tp:taxon-name-part taxon-name-part-type="genus" reg="Cyclopina">C.</tp:taxon-name-part> <tp:taxon-name-part taxon-name-part-type="species" reg="busanensis">busanensis</tp:taxon-name-part></tp:taxon-name></italic>, except with one additional pair of dorsal pores in anterior half. Fifth urosomite (Fig. <xref ref-type="fig" rid="F12">12G</xref>) and sixth urosomite (Fig. <xref ref-type="fig" rid="F12">12H</xref>) as in <italic><tp:taxon-name><tp:taxon-name-part taxon-name-part-type="genus" reg="Cyclopina">C.</tp:taxon-name-part> <tp:taxon-name-part taxon-name-part-type="species" reg="busanensis">busanensis</tp:taxon-name-part></tp:taxon-name></italic>.</p><p><bold><italic>Caudal rami</italic></bold> (Fig. <xref ref-type="fig" rid="F12">12A, H</xref>) cylindrical, ca. 1.3 × as long as wide, 1.2 × as long as anal somite, narrowly spaced on anal somite, parallel; ornamented as in <italic><tp:taxon-name><tp:taxon-name-part taxon-name-part-type="genus" reg="Cyclopina">C.</tp:taxon-name-part> <tp:taxon-name-part taxon-name-part-type="species" reg="busanensis">busanensis</tp:taxon-name-part></tp:taxon-name></italic>; most armature broken off; dorsal seta nearly 3 × as long as ramus; proximal lateral seta inserted at approximately midlength of ramus.</p><p><bold><italic>Antennula</italic></bold> (Fig. <xref ref-type="fig" rid="F13">13B</xref>) 11-segmented, but all armature as in <italic><tp:taxon-name><tp:taxon-name-part taxon-name-part-type="genus" reg="Cyclopina">C.</tp:taxon-name-part> <tp:taxon-name-part taxon-name-part-type="species" reg="koreana">koreana</tp:taxon-name-part></tp:taxon-name></italic>; armature formula 3.6.8.4.5.6.2.2.2.2.7+ae; sixth segment ca. 2.7 × as long as wide, nearly 0.9 × as long as subsequent five segments combined; tenth segment 1.5 × as long as wide.</p><fig id="F13" position="float" orientation="portrait"><object-id xmlns:xlink="http://www.w3.org/1999/xlink" content-type="doi" xlink:type="simple">10.3897/zookeys.992.54856.figure13</object-id><object-id xmlns:xlink="http://www.w3.org/1999/xlink" content-type="arpha" xlink:type="simple">8D5DC937-7C70-582C-A0CA-EBC7FE04149D</object-id><label>Figure 13.</label><caption><p><italic><tp:taxon-name><tp:taxon-name-part taxon-name-part-type="genus" reg="Cyclopina">Cyclopina</tp:taxon-name-part> <tp:taxon-name-part taxon-name-part-type="species" reg="curtijeju">curtijeju</tp:taxon-name-part></tp:taxon-name></italic> sp. nov., holotype female, line drawings <bold>A</bold> caudal ramus, lateral view <bold>B</bold> distal part of antennula, without armature <bold>C</bold> coxa of mandibula <bold>D</bold> endopod of maxillula <bold>E</bold> endopod of maxilla <bold>F</bold> endopod of maxilliped <bold>G</bold> third exopodal segment of first swimming leg <bold>H</bold> third endopodal segment of first swimming leg <bold>I</bold> basis and endopod of second swimming leg <bold>J</bold> fourth swimming leg <bold>K</bold> fifth leg.</p></caption><graphic xmlns:xlink="http://www.w3.org/1999/xlink" xlink:href="zookeys-992-059-g013.jpg" position="float" orientation="portrait" xlink:type="simple" id="oo_474561.jpg"><uri content-type="original_file" xlink:type="simple">https://binary.pensoft.net/fig/474561</uri></graphic></fig><p><bold><italic>Antenna and mandibula</italic></bold> (Fig. <xref ref-type="fig" rid="F13">13C</xref>) shape, segmentation, armature, and ornamentation as in <italic><tp:taxon-name><tp:taxon-name-part taxon-name-part-type="genus" reg="Cyclopina">C.</tp:taxon-name-part> <tp:taxon-name-part taxon-name-part-type="species" reg="koreana">koreana</tp:taxon-name-part></tp:taxon-name></italic>.</p><p><bold><italic>Maxillula</italic></bold> (Fig. <xref ref-type="fig" rid="F13">13D</xref>) also as in <italic><tp:taxon-name><tp:taxon-name-part taxon-name-part-type="genus" reg="Cyclopina">C.</tp:taxon-name-part> <tp:taxon-name-part taxon-name-part-type="species" reg="koreana">koreana</tp:taxon-name-part></tp:taxon-name></italic>, except endopod slightly slenderer.</p><p><bold><italic>Maxilla</italic></bold> (Fig. <xref ref-type="fig" rid="F13">13E</xref>) with only two setae on second endopodal segment; everything else as in <italic><tp:taxon-name><tp:taxon-name-part taxon-name-part-type="genus" reg="Cyclopina">C.</tp:taxon-name-part> <tp:taxon-name-part taxon-name-part-type="species" reg="koreana">koreana</tp:taxon-name-part></tp:taxon-name></italic>.</p><p><bold><italic>Maxilliped</italic></bold> (Fig. <xref ref-type="fig" rid="F13">13F</xref>) generally as in <italic><tp:taxon-name><tp:taxon-name-part taxon-name-part-type="genus" reg="Cyclopina">C.</tp:taxon-name-part> <tp:taxon-name-part taxon-name-part-type="species" reg="koreana">koreana</tp:taxon-name-part></tp:taxon-name></italic>, except first endopodal segment slightly slenderer, seta on fourth endopodal segment shorter, large setae on fifth endopodal segment stronger, and slender seta on fifth endopodal segment shorter.</p><p><bold><italic>Swimming legs</italic></bold> (Fig. <xref ref-type="fig" rid="F13">13G–J</xref>) shape, segmentation, armature formula, and most ornamentation as in <italic><tp:taxon-name><tp:taxon-name-part taxon-name-part-type="genus" reg="Cyclopina">C.</tp:taxon-name-part> <tp:taxon-name-part taxon-name-part-type="species" reg="busanensis">busanensis</tp:taxon-name-part></tp:taxon-name></italic>; fourth leg (Fig. <xref ref-type="fig" rid="F13">13J</xref>) with three setae on endopod lanceolate as in <italic><tp:taxon-name><tp:taxon-name-part taxon-name-part-type="genus" reg="Cyclopina">C.</tp:taxon-name-part> <tp:taxon-name-part taxon-name-part-type="species" reg="koreana">koreana</tp:taxon-name-part></tp:taxon-name></italic>, five setae on third exopodal segment as in <italic><tp:taxon-name><tp:taxon-name-part taxon-name-part-type="genus" reg="Cyclopina">C.</tp:taxon-name-part> <tp:taxon-name-part taxon-name-part-type="species" reg="busanensis">busanensis</tp:taxon-name-part></tp:taxon-name></italic>, but unlike these species with two parallel posterior rows of spinules on intercoxal sclerite and with posterior row of spinules on basis; third endopodal segment of fourth leg 1.6 × as long as wide and third exopodal segment of fourth leg ca. 1.5 × as long as wide.</p><p><bold><italic>Fifth leg</italic></bold> (Fig. <xref ref-type="fig" rid="F13">13K</xref>) shape, segmentation, and armature formula as in <italic><tp:taxon-name><tp:taxon-name-part taxon-name-part-type="genus" reg="Cyclopina">C.</tp:taxon-name-part> <tp:taxon-name-part taxon-name-part-type="species" reg="busanensis">busanensis</tp:taxon-name-part></tp:taxon-name></italic>, but first segment without inner spinules and second segment slightly longer (1.5 × as long as first segment and 1.9 × as long as wide); lateral spine ca. 1.3 × as long as second segment and nearly 1.8 × as long as medial spine.</p><p><bold><italic>Sixth leg</italic></bold> (Fig. <xref ref-type="fig" rid="F12">12F</xref>) as in <italic><tp:taxon-name><tp:taxon-name-part taxon-name-part-type="genus" reg="Cyclopina">C.</tp:taxon-name-part> <tp:taxon-name-part taxon-name-part-type="species" reg="busanensis">busanensis</tp:taxon-name-part></tp:taxon-name></italic>.</p><p><bold>Male</bold> unknown.</p></tp:treatment-sec><tp:treatment-sec sec-type="variability" id="SECID0EWEBG"><title>Variability.</title><p>Only two females were examined, both partly damaged, one in detail with a light microscope (holotype), and the other with a scanning electron microscope (paratype), so variability could not be properly assessed. However, the paratype female was also beforehand examined with a light microscope (although without dissection) and no variability was observed in the most important diagnostic characters (caudal rami length, antennula segmentation, swimming legs armature, or fifth leg proportions); mouth appendages could not be examined without dissection.</p></tp:treatment-sec><tp:treatment-sec><!--Section generated to contain objects referenced in tp:taxon-treatment.--><fig id="F11" position="float" orientation="portrait"><object-id xmlns:xlink="http://www.w3.org/1999/xlink" content-type="doi" xlink:type="simple">10.3897/zookeys.992.54856.figure11</object-id><object-id xmlns:xlink="http://www.w3.org/1999/xlink" content-type="arpha" xlink:type="simple">47DB02AD-A2D2-5611-AA95-34E1DF7CB097</object-id><label>Figure 11.</label><caption><p><italic><tp:taxon-name><tp:taxon-name-part taxon-name-part-type="genus" reg="Cyclopina">Cyclopina</tp:taxon-name-part> <tp:taxon-name-part taxon-name-part-type="species" reg="koreana">koreana</tp:taxon-name-part></tp:taxon-name></italic> sp. nov., line drawings <bold>A–E</bold> holotype female <bold>F–H</bold> allotype male: <bold>A</bold> third endopodal segment of first swimming leg <bold>B</bold> third exopodal segment of first swimming leg <bold>C</bold> third exopodal segment of second swimming leg <bold>D</bold> third endopodal segment of second swimming leg <bold>E</bold> fourth swimming leg <bold>F</bold> antennula <bold>G</bold> third endopodal segment of fourth swimming leg <bold>H</bold> third exopodal segment of fourth swimming leg.</p></caption><graphic xmlns:xlink="http://www.w3.org/1999/xlink" xlink:href="zookeys-992-059-g011.jpg" position="float" orientation="portrait" xlink:type="simple" id="oo_474559.jpg"><uri content-type="original_file" xlink:type="simple">https://binary.pensoft.net/fig/474559</uri></graphic></fig><fig id="F17" position="float" orientation="portrait"><object-id xmlns:xlink="http://www.w3.org/1999/xlink" content-type="doi" xlink:type="simple">10.3897/zookeys.992.54856.figure17</object-id><object-id xmlns:xlink="http://www.w3.org/1999/xlink" content-type="arpha" xlink:type="simple">F2BC35F1-072B-511D-914A-3858AFBFAC96</object-id><label>Figure 17.</label><caption><p>Light photographs of four new species (not to scale) <bold>A</bold><italic><tp:taxon-name><tp:taxon-name-part taxon-name-part-type="genus" reg="Cyclopina">Cyclopina</tp:taxon-name-part> <tp:taxon-name-part taxon-name-part-type="species" reg="busanensis">busanensis</tp:taxon-name-part></tp:taxon-name></italic> sp. nov., four females (two ovigerous) <bold>B</bold><italic><tp:taxon-name><tp:taxon-name-part taxon-name-part-type="genus" reg="Cyclopina">Cyclopina</tp:taxon-name-part> <tp:taxon-name-part taxon-name-part-type="species" reg="koreana">koreana</tp:taxon-name-part></tp:taxon-name></italic> sp. nov., three females and four males <bold>C</bold><italic><tp:taxon-name><tp:taxon-name-part taxon-name-part-type="genus" reg="Cyclopina">Cyclopina</tp:taxon-name-part> <tp:taxon-name-part taxon-name-part-type="species" reg="curtijeju">curtijeju</tp:taxon-name-part></tp:taxon-name></italic> sp. nov., two females <bold>D</bold><italic><tp:taxon-name><tp:taxon-name-part taxon-name-part-type="genus" reg="Cyclopina">Cyclopina</tp:taxon-name-part> <tp:taxon-name-part taxon-name-part-type="species" reg="wido">wido</tp:taxon-name-part></tp:taxon-name></italic> sp. nov., two females (one ovigerous) and one male.</p></caption><graphic xmlns:xlink="http://www.w3.org/1999/xlink" xlink:href="zookeys-992-059-g017.jpg" position="float" orientation="portrait" xlink:type="simple" id="oo_474565.jpg"><uri content-type="original_file" xlink:type="simple">https://binary.pensoft.net/fig/474565</uri></graphic></fig></tp:treatment-sec></tp:taxon-treatment>
